# Supplementary material for: Thermodynamically Stable Functionalization of Microporous Aromatic Frameworks with Sulfonic Acid Groups by Inserting Methylene Spacers
Source: Molecules. 2024 Apr 8;29(7):1666. doi: 10.3390/molecules29071666 (PMC11013227; doi:10.3390/molecules29071666)
Supplement: Supplementary file 1 [file molecules-29-01666-s001.zip]

Archive with 1 entries (1 files):
- molecules-2937456-supplementary.pdf
